# Supplementary material for: Early crustal processes revealed by the ejection site of the oldest martian meteorite
Source: Nat Commun. 2022 Jul 12;13:3782. doi: 10.1038/s41467-022-31444-8 (PMC9276826; doi:10.1038/s41467-022-31444-8)
Supplement: Supplementary file 3 — Supplementary Data [file 41467_2022_31444_MOESM3_ESM.xlsx]

## Sheet: Sheet1
Isotopic ages from studies used in Fig.1. For interpretations of the color in the table, the reader is referred to the Fig.1.
Name	Sample/Spot	Isotopic age (Ma)	uncertainties	method	Isotopic age (Ma)	uncertainties	method	Isotopic age (Ma)	uncertainties	method	ref	comment
NWA 7034	S24b2	4429.7	1	207Pb/206Pb	4195.9	12.8	206Pb/238U	4355.2	4.3	207Pb/235U	Bouvier et al., 2018	age uncertainties are 2σ
NWA 7034	S23b9	4447	1.5	207Pb/206Pb	4427.7	16.5	206Pb/238U	4441	4.8	207Pb/235U	Bouvier et al., 2018	age uncertainties are 2σ
NWA 7034	S22b4	4448.7	1.8	207Pb/206Pb	4437.3	22.1	206Pb/238U	4445.1	6.3	207Pb/235U	Bouvier et al., 2018	age uncertainties are 2σ
NWA 7034	S24b7	4473.9	0.9	207Pb/206Pb	4483.3	9.5	206Pb/238U	4476.8	2.8	207Pb/235U	Bouvier et al., 2018	age uncertainties are 2σ
NWA 7034	S24b4	4474	0.8	207Pb/206Pb	4461.4	9.9	206Pb/238U	4470.1	2.9	207Pb/235U	Bouvier et al., 2018	age uncertainties are 2σ
NWA 7034	S22b5	4474.2	1.4	207Pb/206Pb	4421.9	19.8	206Pb/238U	4457.8	5.7	207Pb/235U	Bouvier et al., 2018	age uncertainties are 2σ
NWA 7034	S25b10	4476.3	0.9	207Pb/206Pb	4470.6	12.5	206Pb/238U	4474.5	3.6	207Pb/235U	Bouvier et al., 2018	age uncertainties are 2σ
NWA 7034	bulk rock	170		U-Th/He							Cartwright et al., 2014
NWA 7034	bulk rock	857-1560		K/Ar							Cartwright et al., 2014
NWA 7034	bulk rock	113	4	U-Th-Sm/He							Cassata et al., 2018
NWA 7034	bulk rock	135	6	U-Th-Sm/He							Cassata et al., 2018
NWA 11513	bulk rock	1191	32	40Ar/39Ar							Cassata et al., 2018
NWA 11516	bulk rock	1266	14	40Ar/39Ar							Cassata et al., 2018
NWA 11517	bulk rock	1288	32	40Ar/39Ar							Cassata et al., 2018
NWA 7034	bulk rock	1327	12	40Ar/39Ar							Cassata et al., 2018
NWA 11520	bulk rock	1345	17	40Ar/39Ar							Cassata et al., 2018
NWA 11518	bulk rock	1346	15	40Ar/39Ar							Cassata et al., 2018
NWA 11515	bulk rock	1365	16	40Ar/39Ar							Cassata et al., 2018
NWA 11522	bulk rock	1367	11	40Ar/39Ar							Cassata et al., 2018
NWA 11519	bulk rock	1371	16	40Ar/39Ar							Cassata et al., 2018
NWA 11521	bulk rock	1383	16	40Ar/39Ar							Cassata et al., 2018
NWA 11514	bulk rock	1391	16	40Ar/39Ar							Cassata et al., 2018
NWA 7533	NS2b2	257.418	70.0801	207Pb/206Pb	299.511	0.631088	206Pb/238U	294.775	8.11254	207Pb/235U	Costa et al., 2020	age uncertainties are 2σ
NWA 7533	S24b3	621.998	19.9891	207Pb/206Pb	553.337	1.33017	206Pb/238U	566.962	4.40921	207Pb/235U	Costa et al., 2020	age uncertainties are 2σ
NWA 7533	S22b8	639.79	21.0816	207Pb/206Pb	531.078	0.625595	206Pb/238U	552.101	4.50864	207Pb/235U	Costa et al., 2020	age uncertainties are 2σ
NWA 7533	S29b15	743.427	53.0991	207Pb/206Pb	650.936	1.51666	206Pb/238U	672.037	13.3373	207Pb/235U	Costa et al., 2020	age uncertainties are 2σ
NWA 7533	S22b3	845.047	357.33	207Pb/206Pb	1003	13.5701	206Pb/238U	954.715	115.216	207Pb/235U	Costa et al., 2020	age uncertainties are 2σ
NWA 7533	S34b16	921.536	21.4915	207Pb/206Pb	800.169	0.998883	206Pb/238U	832.98	6.47588	207Pb/235U	Costa et al., 2020	age uncertainties are 2σ
NWA 7533	S29b9	1064.8	39.272	207Pb/206Pb	111.095	0.230788	206Pb/238U	167.568	3.30947	207Pb/235U	Costa et al., 2020	age uncertainties are 2σ
NWA 7533	S32b11	1153.22	43.5558	207Pb/206Pb	987.037	2.76962	206Pb/238U	1040.05	15.7529	207Pb/235U	Costa et al., 2020	age uncertainties are 2σ
NWA 7533	DT-1				1548	8.8	206Pb/238U				Costa et al., 2020	age uncertainties are 2σ
NWA 7533	S21b11	4329.22	3.30132	207Pb/206Pb	4243.19	21.142	206Pb/238U	4301.72	8.152	207Pb/235U	Costa et al., 2020	age uncertainties are 2σ
NWA 7533	S29b13	4330.99	1.41181	207Pb/206Pb	4307.13	30.994	206Pb/238U	4323.4	10.0274	207Pb/235U	Costa et al., 2020	age uncertainties are 2σ
NWA 7533	S32b13	4355.42	1.40767	207Pb/206Pb	3681.59	13.598	206Pb/238U	4129.73	5.03864	207Pb/235U	Costa et al., 2020	age uncertainties are 2σ
NWA 7533	S24b6	4401.31	0.526649	207Pb/206Pb	4048.53	7.75523	206Pb/238U	4287.28	2.63199	207Pb/235U	Costa et al., 2020	age uncertainties are 2σ
NWA 7533	S31b9	4414.12	1.00116	207Pb/206Pb	3964.04	22.5858	206Pb/238U	4267.73	7.71028	207Pb/235U	Costa et al., 2020	age uncertainties are 2σ
NWA 7533	S27b10	4422.08	2.13647	207Pb/206Pb	4335.28	19.1877	206Pb/238U	4394.7	6.76659	207Pb/235U	Costa et al., 2020	age uncertainties are 2σ
NWA 7533	S31b12	4428.35	6.36704	207Pb/206Pb	4408.94	165.09	206Pb/238U	4422.26	52.2521	207Pb/235U	Costa et al., 2020	age uncertainties are 2σ
NWA 7533	S30b3	4430.87	2.84944	207Pb/206Pb	4273.11	103.191	206Pb/238U	4380.9	33.2911	207Pb/235U	Costa et al., 2020	age uncertainties are 2σ
NWA 7533	S33b10	4431.97	4.29795	207Pb/206Pb	4277.2	33.8155	206Pb/238U	4382.97	12.2441	207Pb/235U	Costa et al., 2020	age uncertainties are 2σ
NWA 7533	S34b13	4434.07	1.08732	207Pb/206Pb	4225.07	12.9447	206Pb/238U	4367.64	4.35237	207Pb/235U	Costa et al., 2020	age uncertainties are 2σ
NWA 7533	S32b9	4434.55	5.21879	207Pb/206Pb	4353.88	71.2542	206Pb/238U	4409.17	23.4465	207Pb/235U	Costa et al., 2020	age uncertainties are 2σ
NWA 7533	S25b14	4438.17	0.766358	207Pb/206Pb	4352.21	24.8394	206Pb/238U	4411.13	7.92786	207Pb/235U	Costa et al., 2020	age uncertainties are 2σ
NWA 7533	S34b6	4438.57	1.39786	207Pb/206Pb	4288.67	18.946	206Pb/238U	4391.18	6.35476	207Pb/235U	Costa et al., 2020	age uncertainties are 2σ
NWA 7533	S23b16	4440.14	0.192089	207Pb/206Pb	4220.12	11.3501	206Pb/238U	4370.21	3.69162	207Pb/235U	Costa et al., 2020	age uncertainties are 2σ
NWA 7533	S30b4	4440.23	1.96429	207Pb/206Pb	4446.67	55.2995	206Pb/238U	4442.24	17.4114	207Pb/235U	Costa et al., 2020	age uncertainties are 2σ
NWA 7533	S27b15	4440.8	5.25964	207Pb/206Pb	4600.59	249.593	206Pb/238U	4490.12	76.5547	207Pb/235U	Costa et al., 2020	age uncertainties are 2σ
NWA 7533	S25b13	4441.08	4.05013	207Pb/206Pb	4326.91	45.341	206Pb/238U	4405.1	15.1901	207Pb/235U	Costa et al., 2020	age uncertainties are 2σ
NWA 7533	S28b3	4442.4	1.35297	207Pb/206Pb	4384.26	24.3544	206Pb/238U	4424.16	7.77751	207Pb/235U	Costa et al., 2020	age uncertainties are 2σ
NWA 7533	S26b5	4443.27	3.85898	207Pb/206Pb	4340.8	58.2991	206Pb/238U	4411.02	18.9667	207Pb/235U	Costa et al., 2020	age uncertainties are 2σ
NWA 7533	C27-NS2b3	4443.65	1.2219	207Pb/206Pb	4382.42	28.9187	206Pb/238U	4424.44	9.23084	207Pb/235U	Costa et al., 2020	age uncertainties are 2σ
NWA 7533	S34b8	4444.71	1.31432	207Pb/206Pb	4411.79	26.0125	206Pb/238U	4434.41	8.35662	207Pb/235U	Costa et al., 2020	age uncertainties are 2σ
NWA 7533	S27b11	4445.1	4.98516	207Pb/206Pb	4238.74	104.653	206Pb/238U	4379.63	34.3858	207Pb/235U	Costa et al., 2020	age uncertainties are 2σ
NWA 7533	S28b7	4445.16	0.447138	207Pb/206Pb	4431.94	11.7766	206Pb/238U	4441.03	3.73507	207Pb/235U	Costa et al., 2020	age uncertainties are 2σ
NWA 7533	S28b4	4445.24	1.31612	207Pb/206Pb	4428.9	29.1299	206Pb/238U	4440.13	9.2235	207Pb/235U	Costa et al., 2020	age uncertainties are 2σ
NWA 7533	S32b14	4445.62	1.98406	207Pb/206Pb	4478.38	57.7033	206Pb/238U	4455.82	18.032	207Pb/235U	Costa et al., 2020	age uncertainties are 2σ
NWA 7533	S34b14	4446.91	1.22298	207Pb/206Pb	4323.41	16.185	206Pb/238U	4408	5.35661	207Pb/235U	Costa et al., 2020	age uncertainties are 2σ
NWA 7533	S31b10	4447.02	4.04929	207Pb/206Pb	4521.52	193.145	206Pb/238U	4470.14	59.8211	207Pb/235U	Costa et al., 2020	age uncertainties are 2σ
NWA 7533	S26b2	4447.12	0.999582	207Pb/206Pb	4254.77	9.00818	206Pb/238U	4386.18	3.04391	207Pb/235U	Costa et al., 2020	age uncertainties are 2σ
NWA 7533	C27-NS1b7	4447.58	7.76722	207Pb/206Pb	4306.06	266.192	206Pb/238U	4402.93	85.5067	207Pb/235U	Costa et al., 2020	age uncertainties are 2σ
NWA 7533	C-27-NS3b16	4449.84	20.874	207Pb/206Pb	4187.72	442.096	206Pb/238U	4366.37	146.925	207Pb/235U	Costa et al., 2020	age uncertainties are 2σ
NWA 7533	S33b4	4450.81	2.17286	207Pb/206Pb	4407.08	25.7177	206Pb/238U	4437.12	8.56422	207Pb/235U	Costa et al., 2020	age uncertainties are 2σ
NWA 7533	S32b10	4453.16	1.30349	207Pb/206Pb	4302.87	26.7262	206Pb/238U	4405.74	8.60816	207Pb/235U	Costa et al., 2020	age uncertainties are 2σ
NWA 7533	S23b10	4454.21	0.695446	207Pb/206Pb	4252.87	8.24876	206Pb/238U	4390.44	2.72257	207Pb/235U	Costa et al., 2020	age uncertainties are 2σ
NWA 7533	S28b2	4456.29	5.61221	207Pb/206Pb	4210.98	53.9143	206Pb/238U	4378.35	19.1569	207Pb/235U	Costa et al., 2020	age uncertainties are 2σ
NWA 7533	S34b15	4465.56	3.0188	207Pb/206Pb	4228.82	23.4984	206Pb/238U	4390.5	8.70636	207Pb/235U	Costa et al., 2020	age uncertainties are 2σ
NWA 7533	S32b12	4466.01	1.07338	207Pb/206Pb	4393.42	18.1277	206Pb/238U	4443.29	5.78203	207Pb/235U	Costa et al., 2020	age uncertainties are 2σ
NWA 7533	S21b12	4467.41	1.26017	207Pb/206Pb	4306.12	18.0674	206Pb/238U	4416.59	5.90787	207Pb/235U	Costa et al., 2020	age uncertainties are 2σ
NWA 7533	S30b7	4468.78	2.53629	207Pb/206Pb	4390.89	81.4766	206Pb/238U	4444.4	25.8926	207Pb/235U	Costa et al., 2020	age uncertainties are 2σ
NWA 7533	S22b6	4470.71	0.903128	207Pb/206Pb	4430.06	17.7369	206Pb/238U	4458.02	5.67839	207Pb/235U	Costa et al., 2020	age uncertainties are 2σ
NWA 7533	C-27-NS1b8	4471.36	10.3736	207Pb/206Pb	4325.92	127.458	206Pb/238U	4425.61	43.3617	207Pb/235U	Costa et al., 2020	age uncertainties are 2σ
NWA 7533	S28b16	4472.15	3.03291	207Pb/206Pb	4453.82	64.9576	206Pb/238U	4466.44	20.7228	207Pb/235U	Costa et al., 2020	age uncertainties are 2σ
NWA 7533	S28b8	4472.17	2.05277	207Pb/206Pb	4359.53	22.0738	206Pb/238U	4436.84	7.52221	207Pb/235U	Costa et al., 2020	age uncertainties are 2σ
NWA 7533	S22b1	4472.61	2.70331	207Pb/206Pb	4422.73	43.7988	206Pb/238U	4457.04	14.0328	207Pb/235U	Costa et al., 2020	age uncertainties are 2σ
NWA 7533	S32b15	4473.02	2.84907	207Pb/206Pb	4437.7	44.1476	206Pb/238U	4462.01	14.0425	207Pb/235U	Costa et al., 2020	age uncertainties are 2σ
NWA 7533	S34b7	4475.79	1.09389	207Pb/206Pb	4421.7	15.1847	206Pb/238U	4458.91	4.98468	207Pb/235U	Costa et al., 2020	age uncertainties are 2σ
NWA 7533	S25b12	4476.19	1.28214	207Pb/206Pb	4473.2	44.2406	206Pb/238U	4475.26	13.8573	207Pb/235U	Costa et al., 2020	age uncertainties are 2σ
NWA 7533	S26b4	4476.24	2.40304	207Pb/206Pb	4487	43.6282	206Pb/238U	4479.58	13.8218	207Pb/235U	Costa et al., 2020	age uncertainties are 2σ
NWA 7533	S25b11	4476.35	0.811324	207Pb/206Pb	4475.52	21.8969	206Pb/238U	4476.09	6.87379	207Pb/235U	Costa et al., 2020	age uncertainties are 2σ
NWA 7533	S25b15	4480.46	4.10093	207Pb/206Pb	4451.41	48.9827	206Pb/238U	4471.41	15.9342	207Pb/235U	Costa et al., 2020	age uncertainties are 2σ
NWA 7533	S34b5	4485.54	2.19103	207Pb/206Pb	4455.69	46.9626	206Pb/238U	4476.26	14.8938	207Pb/235U	Costa et al., 2020	age uncertainties are 2σ
NWA 7533	S24b5	4512.59	39.4248	207Pb/206Pb	4302.11	156.097	206Pb/238U	4446.45	69.4907	207Pb/235U	Costa et al., 2020	age uncertainties are 2σ
NWA 7034	apatite	1530	65	238U/206Pb							Hu et al., 2019	age uncertainties are 1σ
NWA 7034	zr90_4_4	4321	82	207Pb/206Pb	4331	74	207Pb/235U	4354	133	206Pb/238U	Hu et al., 2019	age uncertainties are 1σ
NWA 7034	zr72_1_3	4347	94	207Pb/206Pb	4401	74	207Pb/235U	4519	86	206Pb/238U	Hu et al., 2019	age uncertainties are 1σ
NWA 7034	zr72_2_8	4351	99	207Pb/206Pb	4385	88	207Pb/235U	4459	152	206Pb/238U	Hu et al., 2019	age uncertainties are 1σ
NWA 7034	zr70_1_1	4363	35	207Pb/206Pb	4181	33	207Pb/235U	3812	64	206Pb/238U	Hu et al., 2019	age uncertainties are 1σ
NWA 7034	zr90_2_1	4363	80	207Pb/206Pb	4475	62	207Pb/235U	4726	71	206Pb/238U	Hu et al., 2019	age uncertainties are 1σ
NWA 7034	zr20_2_1	4380	21	207Pb/206Pb	4408	45	207Pb/235U	4468	135	206Pb/238U	Hu et al., 2019	age uncertainties are 1σ
NWA 7034	zr70_1_2	4383	13	207Pb/206Pb	4405	24	207Pb/235U	4453	69	206Pb/238U	Hu et al., 2019	age uncertainties are 1σ
NWA 7034	zr90_1_1	4412	23	207Pb/206Pb	4369	29	207Pb/235U	4275	74	206Pb/238U	Hu et al., 2019	age uncertainties are 1σ
NWA 7034	zr20_1_1	4415	74	207Pb/206Pb	4437	70	207Pb/235U	4485	142	206Pb/238U	Hu et al., 2019	age uncertainties are 1σ
NWA 7034	zr76_1_1	4416	35	207Pb/206Pb	4450	32	207Pb/235U	4525	68	206Pb/238U	Hu et al., 2019	age uncertainties are 1σ
NWA 7034	zr90_4_3	4428	148	207Pb/206Pb	4403	138	207Pb/235U	4348	227	206Pb/238U	Hu et al., 2019	age uncertainties are 1σ
NWA 7034	zr32_1_2	4437	54	207Pb/206Pb	4443	45	207Pb/235U	4455	71	206Pb/238U	Hu et al., 2019	age uncertainties are 1σ
NWA 7034	zr20_3_1	4438	37	207Pb/206Pb	4435	52	207Pb/235U	4427	142	206Pb/238U	Hu et al., 2019	age uncertainties are 1σ
NWA 7034	zr90_2_4	4445	95	207Pb/206Pb	4406	96	207Pb/235U	4321	195	206Pb/238U	Hu et al., 2019	age uncertainties are 1σ
NWA 7034	zr90_4_1	4451	163	207Pb/206Pb	4301	135	207Pb/235U	3986	126	206Pb/238U	Hu et al., 2019	age uncertainties are 1σ
NWA 7034	zr90_2_2	4453	120	207Pb/206Pb	4497	94	207Pb/235U	4596	77	206Pb/238U	Hu et al., 2019	age uncertainties are 1σ
NWA 7034	zr20_4_1	4456	38	207Pb/206Pb	4689	52	207Pb/235U	5245	156	206Pb/238U	Hu et al., 2019	age uncertainties are 1σ
NWA 7034	zr90_3_2	4457	128	207Pb/206Pb	4479	109	207Pb/235U	4530	150	206Pb/238U	Hu et al., 2019	age uncertainties are 1σ
NWA 7034	zr72_1_6	4458	30	207Pb/206Pb	4469	37	207Pb/235U	4491	96	206Pb/238U	Hu et al., 2019	age uncertainties are 1σ
NWA 7034	zr71_1_1	4468	34	207Pb/206Pb	4578	37	207Pb/235U	4829	93	206Pb/238U	Hu et al., 2019	age uncertainties are 1σ
NWA 7034	zr90_2_3	4471	79	207Pb/206Pb	4378	66	207Pb/235U	4179	97	206Pb/238U	Hu et al., 2019	age uncertainties are 1σ
NWA 7034	zr72_1_4	4487	90	207Pb/206Pb	4454	90	207Pb/235U	4382	186	206Pb/238U	Hu et al., 2019	age uncertainties are 1σ
NWA 7034	zr90_4_2	4491	143	207Pb/206Pb	4327	122	207Pb/235U	3983	145	206Pb/238U	Hu et al., 2019	age uncertainties are 1σ
NWA 7034	zr32_1_1	4507	25	207Pb/206Pb	4615	28	207Pb/235U	4866	72	206Pb/238U	Hu et al., 2019	age uncertainties are 1σ
NWA 7034	zr90_1_2	4507	38	207Pb/206Pb	4406	37	207Pb/235U	4189	75	206Pb/238U	Hu et al., 2019	age uncertainties are 1σ
NWA 7034	zr72_2_1	4515	106	207Pb/206Pb	4526	86	207Pb/235U	4550	103	206Pb/238U	Hu et al., 2019	age uncertainties are 1σ
NWA 7034	zr90_3_1	4516	58	207Pb/206Pb	4301	46	207Pb/235U	3856	60	206Pb/238U	Hu et al., 2019	age uncertainties are 1σ
NWA 7034	zr76_2_2	4591	53	207Pb/206Pb	4443	45	207Pb/235U	4126	69	206Pb/238U	Hu et al., 2019	age uncertainties are 1σ
NWA 7034	zr72_1_2	4598	57	207Pb/206Pb	4521	49	207Pb/235U	4351	78	206Pb/238U	Hu et al., 2019	age uncertainties are 1σ
NWA 7533	zirc-02-3	1470	73	207Pb/206Pb							Humayun et al., 2013	age uncertainties are 1σ
NWA 7533	zirc-03	1505	36	207Pb/206Pb							Humayun et al., 2013	age uncertainties are 1σ
NWA 7533	zirc-05	1618	33	207Pb/206Pb							Humayun et al., 2013	age uncertainties are 1σ
NWA 7533	zirc-01-1	4404	6	207Pb/206Pb							Humayun et al., 2013	age uncertainties are 1σ
NWA 7533	zirc-01-1b	4413	7	207Pb/206Pb							Humayun et al., 2013	age uncertainties are 1σ
NWA 7533	zirc-15	4414	67	207Pb/206Pb							Humayun et al., 2013	age uncertainties are 1σ
NWA 7533	zirc-14-1	4418	17	207Pb/206Pb							Humayun et al., 2013	age uncertainties are 1σ
NWA 7533	zirc-14-4	4441	11	207Pb/206Pb							Humayun et al., 2013	age uncertainties are 1σ
NWA 7533	zirc-14-6	4441	19	207Pb/206Pb							Humayun et al., 2013	age uncertainties are 1σ
NWA 7533	zirc-14-2	4454	11	207Pb/206Pb							Humayun et al., 2013	age uncertainties are 1σ
NWA 7533	zirc-14-5	4465	10	207Pb/206Pb							Humayun et al., 2013	age uncertainties are 1σ
NWA 7533	zirc-14-3	4474	8	207Pb/206Pb							Humayun et al., 2013	age uncertainties are 1σ
NWA 8114	augite	1130-1250		40Ar/39Ar							MacArthur et al., 2019
NWA 7034	Zircon-10.5	4437.61	8.26868	207Pb/206Pb	4460.75	47.2462	206Pb/238U	4386.16	110.452	208Pb/232Th	McCubbin et al., 2016	age uncertainties are 1σ
NWA 7034	bulk rock	4420	70	147Sm/143Nd	4460	+70/-130	146Sm/142Nd				Nyquist et al., 2016	age uncertainties are 1σ
NWA 7533	apatite	1357	81	206Pb/238U							Bellucci et al., 2015	age uncertainties are 2σ
